# Supplementary material for: MICA*019 Allele and Soluble MICA as Biomarkers for Ankylosing Spondylitis in Taiwanese
Source: J Pers Med. 2021 Jun 16;11(6):564. doi: 10.3390/jpm11060564 (PMC8235541; doi:10.3390/jpm11060564)
Supplement: Supplementary file 1 [file jpm-11-00564-s001.zip]

Archive with 1 entries (1 files):
- jpm-1245584-supplementary.pdf
